# Supplementary material for: Diagnostic Peptide Discovery: Prioritization of Pathogen Diagnostic Markers Using Multiple Features
Source: PLoS One. 2012 Dec 14;7(12):e50748. doi: 10.1371/journal.pone.0050748 (PMC3522711; doi:10.1371/journal.pone.0050748)
Supplement: Materials S1 — Selected peptide profiles. Two sets of protein peptide-score profiles, are included as supplementary materials, for the purposes of visualization of prioritized peptides. The plots are explained in Figure 1. A Peptide score profiles for the high-scoring proteins included in the arrays. Additional information on the selected peptides can be found in Table S3. B Peptide score profiles for the top 1000 protein candidates (ranked by their highest scoring peptide). For clusters of orthologous genes, only the best candidate of the cluster is considered. (ZIP) [file pone.0050748.s003.zip]

Archive with 4,919 entries (4,915 files):
- README
- Data-S1A-TcPeptideProfiles/
- Data-S1B-TcPeptideProfiles/
- Data-S1A-TcPeptideProfiles/00_README
- Data-S1A-TcPeptideProfiles/10_Tc00.1047053509149.40.html
- Data-S1A-TcPeptideProfiles/11_Tc00.1047053511605.55.html
- Data-S1A-TcPeptideProfiles/12_Tc00.1047053508853.30.html
- Data-S1A-TcPeptideProfiles/13_Tc00.1047053506177.20.html
- Data-S1A-TcPeptideProfiles/14_Tc00.1047053508247.110.html
- Data-S1A-TcPeptideProfiles/15_Tc00.1047053438923.10.html
- Data-S1A-TcPeptideProfiles/16_Tc00.1047053507447.19.html
- Data-S1A-TcPeptideProfiles/17_Tc00.1047053511633.79.html
- Data-S1A-TcPeptideProfiles/18_Tc00.1047053510095.50.html
- Data-S1A-TcPeptideProfiles/19_Tc00.1047053510071.30.html
- Data-S1A-TcPeptideProfiles/1_Tc00.1047053511233.160.html
- Data-S1A-TcPeptideProfiles/20_Tc00.1047053507603.260.html
- Data-S1A-TcPeptideProfiles/21_Tc00.1047053509977.40.html
- Data-S1A-TcPeptideProfiles/22_Tc00.1047053511233.20.html
- Data-S1A-TcPeptideProfiles/23_Tc00.1047053510123.20.html
- Data-S1A-TcPeptideProfiles/24_Tc00.1047053506401.320.html
- Data-S1A-TcPeptideProfiles/25_Tc00.1047053508175.329.html
- Data-S1A-TcPeptideProfiles/26_Tc00.1047053508595.20.html
- Data-S1A-TcPeptideProfiles/27_Tc00.1047053511821.179.html
- Data-S1A-TcPeptideProfiles/28_Tc00.1047053510305.70.html
- Data-S1A-TcPeptideProfiles/29_Tc00.1047053509153.20.html
- Data-S1A-TcPeptideProfiles/2_Tc00.1047053506337.90.html
- Data-S1A-TcPeptideProfiles/30_Tc00.1047053508443.60.html
- Data-S1A-TcPeptideProfiles/31_Tc00.1047053508693.190.html
- Data-S1A-TcPeptideProfiles/32_Tc00.1047053509157.120.html
- Data-S1A-TcPeptideProfiles/33_Tc00.1047053508173.110.html
- Data-S1A-TcPeptideProfiles/34_Tc00.1047053507603.270.html
- Data-S1A-TcPeptideProfiles/35_Tc00.1047053508677.60.html
- Data-S1A-TcPeptideProfiles/36_Tc00.1047053508673.20.html
- Data-S1A-TcPeptideProfiles/37_Tc00.1047053507041.120.html
- Data-S1A-TcPeptideProfiles/38_Tc00.1047053510733.50.html
- Data-S1A-TcPeptideProfiles/39_Tc00.1047053506559.559.html
- Data-S1A-TcPeptideProfiles/3_Tc00.1047053510877.40.html
- Data-S1A-TcPeptideProfiles/40_Tc00.1047053504625.70.html
- Data-S1A-TcPeptideProfiles/41_Tc00.1047053509597.20.html
- Data-S1A-TcPeptideProfiles/42_Tc00.1047053508817.130.html
- Data-S1A-TcPeptideProfiles/43_Tc00.1047053506441.20.html
- Data-S1A-TcPeptideProfiles/44_Tc00.1047053506147.190.html
- Data-S1A-TcPeptideProfiles/45_Tc00.1047053503865.60.html
- Data-S1A-TcPeptideProfiles/46_Tc00.1047053503413.4.html
- Data-S1A-TcPeptideProfiles/47_Tc00.1047053504019.3.html
- Data-S1A-TcPeptideProfiles/48_Tc00.1047053507639.20.html
- Data-S1A-TcPeptideProfiles/49_Tc00.1047053503781.90.html
- Data-S1A-TcPeptideProfiles/4_Tc00.1047053506239.30.html
- Data-S1A-TcPeptideProfiles/50_Tc00.1047053506959.90.html
- Data-S1A-TcPeptideProfiles/51_Tc00.1047053503975.100.html
- Data-S1A-TcPeptideProfiles/52_Tc00.1047053506855.250.html
- Data-S1A-TcPeptideProfiles/53_Tc00.1047053510243.100.html
- Data-S1A-TcPeptideProfiles/54_Tc00.1047053509705.10.html
- Data-S1A-TcPeptideProfiles/55_Tc00.1047053510143.24.html
- Data-S1A-TcPeptideProfiles/56_Tc00.1047053510247.10.html
- Data-S1A-TcPeptideProfiles/57_Tc00.1047053510565.11.html
- Data-S1A-TcPeptideProfiles/58_Tc00.1047053506791.30.html
- Data-S1A-TcPeptideProfiles/59_Tc00.1047053506685.40.html
- Data-S1A-TcPeptideProfiles/5_Tc00.1047053510877.30.html
- Data-S1A-TcPeptideProfiles/60_Tc00.1047053511861.120.html
- Data-S1A-TcPeptideProfiles/61_Tc00.1047053508385.10.html
- Data-S1A-TcPeptideProfiles/62_Tc00.1047053509663.20.html
- Data-S1A-TcPeptideProfiles/63_Tc00.1047053510801.10.html
- Data-S1A-TcPeptideProfiles/64_Tc00.1047053508827.40.html
- Data-S1A-TcPeptideProfiles/65_Tc00.1047053506425.10.html
- Data-S1A-TcPeptideProfiles/66_Tc00.1047053508153.410.html
- Data-S1A-TcPeptideProfiles/67_Tc00.1047053510729.10.html
- Data-S1A-TcPeptideProfiles/68_Tc00.1047053503453.70.html
- Data-S1A-TcPeptideProfiles/69_Tc00.1047053511671.60.html
- Data-S1A-TcPeptideProfiles/6_Tc00.1047053508165.310.html
- Data-S1A-TcPeptideProfiles/70_Tc00.1047053510217.10.html
- Data-S1A-TcPeptideProfiles/71_Tc00.1047053508831.150.html
- Data-S1A-TcPeptideProfiles/72_Tc00.1047053511693.30.html
- Data-S1A-TcPeptideProfiles/73_Tc00.1047053506999.140.html
- Data-S1A-TcPeptideProfiles/74_Tc00.1047053505985.9.html
- Data-S1A-TcPeptideProfiles/75_Tc00.1047053414243.20.html
- Data-S1A-TcPeptideProfiles/76_Tc00.1047053506567.140.html
- Data-S1A-TcPeptideProfiles/77_Tc00.1047053506605.174.html
- Data-S1A-TcPeptideProfiles/78_Tc00.1047053511671.50.html
- Data-S1A-TcPeptideProfiles/79_Tc00.1047053504159.10.html
- Data-S1A-TcPeptideProfiles/7_Tc00.1047053506495.50.html
- Data-S1A-TcPeptideProfiles/80_Tc00.1047053463155.20.html
- Data-S1A-TcPeptideProfiles/81_Tc00.1047053506721.30.html
- Data-S1A-TcPeptideProfiles/82_Tc00.1047053509013.10.html
- Data-S1A-TcPeptideProfiles/83_Tc00.1047053505163.80.html
- Data-S1A-TcPeptideProfiles/84_Tc00.1047053511345.10.html
- Data-S1A-TcPeptideProfiles/8_Tc00.1047053506495.40.html
- Data-S1A-TcPeptideProfiles/9_Tc00.1047053507953.200.html
- Data-S1A-TcPeptideProfiles/images/
- Data-S1A-TcPeptideProfiles/images/30025.2.png
- Data-S1A-TcPeptideProfiles/images/30025.png
- Data-S1A-TcPeptideProfiles/images/30198.2.png
- Data-S1A-TcPeptideProfiles/images/30198.png
- Data-S1A-TcPeptideProfiles/images/30245.2.png
- Data-S1A-TcPeptideProfiles/images/30245.png
- Data-S1A-TcPeptideProfiles/images/30452.2.png
- Data-S1A-TcPeptideProfiles/images/30452.png
- Data-S1A-TcPeptideProfiles/images/31319.2.png
- Data-S1A-TcPeptideProfiles/images/31319.png
- Data-S1A-TcPeptideProfiles/images/31520.2.png
- Data-S1A-TcPeptideProfiles/images/31520.png
- Data-S1A-TcPeptideProfiles/images/31708.2.png
- Data-S1A-TcPeptideProfiles/images/31708.png
- Data-S1A-TcPeptideProfiles/images/31882.2.png
- Data-S1A-TcPeptideProfiles/images/31882.png
- Data-S1A-TcPeptideProfiles/images/32214.2.png
- Data-S1A-TcPeptideProfiles/images/32214.png
- Data-S1A-TcPeptideProfiles/images/32980.2.png
- Data-S1A-TcPeptideProfiles/images/32980.png
- Data-S1A-TcPeptideProfiles/images/33096.2.png
- Data-S1A-TcPeptideProfiles/images/33096.png
- Data-S1A-TcPeptideProfiles/images/33469.2.png
- Data-S1A-TcPeptideProfiles/images/33469.png
- Data-S1A-TcPeptideProfiles/images/33867.2.png
- Data-S1A-TcPeptideProfiles/images/33867.png
- Data-S1A-TcPeptideProfiles/images/33922.2.png
- Data-S1A-TcPeptideProfiles/images/33922.png
- Data-S1A-TcPeptideProfiles/images/35048.2.png
- Data-S1A-TcPeptideProfiles/images/35048.png
- Data-S1A-TcPeptideProfiles/images/35527.2.png
- Data-S1A-TcPeptideProfiles/images/35527.png
- Data-S1A-TcPeptideProfiles/images/35873.2.png
- Data-S1A-TcPeptideProfiles/images/35873.png
- Data-S1A-TcPeptideProfiles/images/36164.2.png
- Data-S1A-TcPeptideProfiles/images/36164.png
- Data-S1A-TcPeptideProfiles/images/36923.2.png
- Data-S1A-TcPeptideProfiles/images/36923.png
- Data-S1A-TcPeptideProfiles/images/37394.2.png
- Data-S1A-TcPeptideProfiles/images/37394.png
- Data-S1A-TcPeptideProfiles/images/37413.2.png
- Data-S1A-TcPeptideProfiles/images/37413.png
- Data-S1A-TcPeptideProfiles/images/37804.2.png
- Data-S1A-TcPeptideProfiles/images/37804.png
- Data-S1A-TcPeptideProfiles/images/37815.2.png
- Data-S1A-TcPeptideProfiles/images/37815.png
- Data-S1A-TcPeptideProfiles/images/38047.2.png
- Data-S1A-TcPeptideProfiles/images/38047.png
- Data-S1A-TcPeptideProfiles/images/38321.2.png
- Data-S1A-TcPeptideProfiles/images/38321.png
- Data-S1A-TcPeptideProfiles/images/39062.2.png
- Data-S1A-TcPeptideProfiles/images/39062.png
- Data-S1A-TcPeptideProfiles/images/39186.2.png
- Data-S1A-TcPeptideProfiles/images/39186.png
- Data-S1A-TcPeptideProfiles/images/39846.2.png
- Data-S1A-TcPeptideProfiles/images/39846.png
- Data-S1A-TcPeptideProfiles/images/39889.2.png
- Data-S1A-TcPeptideProfiles/images/39889.png
- Data-S1A-TcPeptideProfiles/images/40170.2.png
- Data-S1A-TcPeptideProfiles/images/40170.png
- Data-S1A-TcPeptideProfiles/images/40512.2.png
- Data-S1A-TcPeptideProfiles/images/40512.png
- Data-S1A-TcPeptideProfiles/images/40652.2.png
- Data-S1A-TcPeptideProfiles/images/40652.png
- Data-S1A-TcPeptideProfiles/images/41054.2.png
- Data-S1A-TcPeptideProfiles/images/41054.png
- Data-S1A-TcPeptideProfiles/images/41191.2.png
- Data-S1A-TcPeptideProfiles/images/41191.png
- Data-S1A-TcPeptideProfiles/images/41415.2.png
- Data-S1A-TcPeptideProfiles/images/41415.png
- Data-S1A-TcPeptideProfiles/images/41617.2.png
- Data-S1A-TcPeptideProfiles/images/41617.png
- Data-S1A-TcPeptideProfiles/images/42091.2.png
- Data-S1A-TcPeptideProfiles/images/42091.png
- Data-S1A-TcPeptideProfiles/images/42400.2.png
- Data-S1A-TcPeptideProfiles/images/42400.png
- Data-S1A-TcPeptideProfiles/images/42820.2.png
- Data-S1A-TcPeptideProfiles/images/42820.png
- Data-S1A-TcPeptideProfiles/images/42962.2.png
- Data-S1A-TcPeptideProfiles/images/42962.png
- Data-S1A-TcPeptideProfiles/images/43280.2.png
- Data-S1A-TcPeptideProfiles/images/43280.png
- Data-S1A-TcPeptideProfiles/images/43654.2.png
- Data-S1A-TcPeptideProfiles/images/43654.png
- Data-S1A-TcPeptideProfiles/images/43660.2.png
- Data-S1A-TcPeptideProfiles/images/43660.png
- Data-S1A-TcPeptideProfiles/images/43712.2.png
- Data-S1A-TcPeptideProfiles/images/43712.png
- Data-S1A-TcPeptideProfiles/images/43820.2.png
- Data-S1A-TcPeptideProfiles/images/43820.png
- Data-S1A-TcPeptideProfiles/images/43958.2.png
- Data-S1A-TcPeptideProfiles/images/43958.png
- Data-S1A-TcPeptideProfiles/images/44069.2.png
- Data-S1A-TcPeptideProfiles/images/44069.png
- Data-S1A-TcPeptideProfiles/images/44489.2.png
- Data-S1A-TcPeptideProfiles/images/44489.png
- Data-S1A-TcPeptideProfiles/images/44505.2.png
- Data-S1A-TcPeptideProfiles/images/44505.png
- Data-S1A-TcPeptideProfiles/images/44635.2.png
- Data-S1A-TcPeptideProfiles/images/44635.png
- Data-S1A-TcPeptideProfiles/images/44759.2.png
- Data-S1A-TcPeptideProfiles/images/44759.png
- Data-S1A-TcPeptideProfiles/images/45183.2.png
- Data-S1A-TcPeptideProfiles/images/45183.png
- Data-S1A-TcPeptideProfiles/images/45355.2.png
- Data-S1A-TcPeptideProfiles/images/45355.png
- Data-S1A-TcPeptideProfiles/images/46001.2.png
- Data-S1A-TcPeptideProfiles/images/46001.png
- Data-S1A-TcPeptideProfiles/images/46146.2.png
- Data-S1A-TcPeptideProfiles/images/46146.png
- Data-S1A-TcPeptideProfiles/images/46258.2.png
- Data-S1A-TcPeptideProfiles/images/46258.png
- Data-S1A-TcPeptideProfiles/images/46383.2.png
- Data-S1A-TcPeptideProfiles/images/46383.png
- Data-S1A-TcPeptideProfiles/images/46953.2.png
- Data-S1A-TcPeptideProfiles/images/46953.png
- Data-S1A-TcPeptideProfiles/images/46965.2.png
- Data-S1A-TcPeptideProfiles/images/46965.png
- Data-S1A-TcPeptideProfiles/images/47131.2.png
- Data-S1A-TcPeptideProfiles/images/47131.png
- Data-S1A-TcPeptideProfiles/images/47354.2.png
- Data-S1A-TcPeptideProfiles/images/47354.png
- Data-S1A-TcPeptideProfiles/images/47423.2.png
- Data-S1A-TcPeptideProfiles/images/47423.png
- Data-S1A-TcPeptideProfiles/images/47638.2.png
- Data-S1A-TcPeptideProfiles/images/47638.png
- Data-S1A-TcPeptideProfiles/images/47717.2.png
- Data-S1A-TcPeptideProfiles/images/47717.png
- Data-S1A-TcPeptideProfiles/images/47870.2.png
- Data-S1A-TcPeptideProfiles/images/47870.png
- Data-S1A-TcPeptideProfiles/images/47921.2.png
- Data-S1A-TcPeptideProfiles/images/47921.png
- Data-S1A-TcPeptideProfiles/images/48009.2.png
- Data-S1A-TcPeptideProfiles/images/48009.png
- Data-S1A-TcPeptideProfiles/images/48086.2.png
- Data-S1A-TcPeptideProfiles/images/48086.png
- Data-S1A-TcPeptideProfiles/images/48149.2.png
- Data-S1A-TcPeptideProfiles/images/48149.png
- Data-S1A-TcPeptideProfiles/images/48230.2.png
- Data-S1A-TcPeptideProfiles/images/48230.png
- Data-S1A-TcPeptideProfiles/images/48291.2.png
- Data-S1A-TcPeptideProfiles/images/48291.png
- Data-S1A-TcPeptideProfiles/images/48332.2.png
- Data-S1A-TcPeptideProfiles/images/48332.png
- Data-S1A-TcPeptideProfiles/images/48450.2.png
- Data-S1A-TcPeptideProfiles/images/48450.png
- Data-S1A-TcPeptideProfiles/images/48568.2.png
- Data-S1A-TcPeptideProfiles/images/48568.png
- Data-S1A-TcPeptideProfiles/images/49595.2.png
- Data-S1A-TcPeptideProfiles/images/49595.png
- Data-S1A-TcPeptideProfiles/images/50420.2.png
- Data-S1A-TcPeptideProfiles/images/50420.png
- Data-S1A-TcPeptideProfiles/images/50731.2.png
- Data-S1A-TcPeptideProfiles/images/50731.png
- Data-S1A-TcPeptideProfiles/images/51143.2.png
- Data-S1A-TcPeptideProfiles/images/51143.png
- Data-S1A-TcPeptideProfiles/images/51412.2.png
- Data-S1A-TcPeptideProfiles/images/51412.png
- Data-S1A-TcPeptideProfiles/images/51526.2.png
- Data-S1A-TcPeptideProfiles/images/51526.png
- Data-S1A-TcPeptideProfiles/images/51773.2.png
- Data-S1A-TcPeptideProfiles/images/51773.png
- Data-S1A-TcPeptideProfiles/images/51810.2.png
- Data-S1A-TcPeptideProfiles/images/51810.png
- Data-S1A-TcPeptideProfiles/images/52244.2.png
- Data-S1A-TcPeptideProfiles/images/52244.png
- Data-S1A-TcPeptideProfiles/images/53949.2.png
- Data-S1A-TcPeptideProfiles/images/53949.png
- Data-S1A-TcPeptideProfiles/images/histogram_30025.png
- Data-S1A-TcPeptideProfiles/images/histogram_30198.png
- Data-S1A-TcPeptideProfiles/images/histogram_30245.png
- Data-S1A-TcPeptideProfiles/images/histogram_30452.png
- Data-S1A-TcPeptideProfiles/images/histogram_31319.png
- Data-S1A-TcPeptideProfiles/images/histogram_31520.png
- Data-S1A-TcPeptideProfiles/images/histogram_31708.png
- Data-S1A-TcPeptideProfiles/images/histogram_31882.png
- Data-S1A-TcPeptideProfiles/images/histogram_32214.png
- Data-S1A-TcPeptideProfiles/images/histogram_32980.png
- Data-S1A-TcPeptideProfiles/images/histogram_33096.png
- Data-S1A-TcPeptideProfiles/images/histogram_33469.png
- Data-S1A-TcPeptideProfiles/images/histogram_33867.png
- Data-S1A-TcPeptideProfiles/images/histogram_33922.png
- Data-S1A-TcPeptideProfiles/images/histogram_35048.png
- Data-S1A-TcPeptideProfiles/images/histogram_35527.png
- Data-S1A-TcPeptideProfiles/images/histogram_35873.png
- Data-S1A-TcPeptideProfiles/images/histogram_36164.png
- Data-S1A-TcPeptideProfiles/images/histogram_36923.png
- Data-S1A-TcPeptideProfiles/images/histogram_37394.png
- Data-S1A-TcPeptideProfiles/images/histogram_37413.png
- Data-S1A-TcPeptideProfiles/images/histogram_37804.png
- Data-S1A-TcPeptideProfiles/images/histogram_37815.png
- Data-S1A-TcPeptideProfiles/images/histogram_38047.png
- Data-S1A-TcPeptideProfiles/images/histogram_38321.png
- Data-S1A-TcPeptideProfiles/images/histogram_39062.png
- Data-S1A-TcPeptideProfiles/images/histogram_39186.png
- Data-S1A-TcPeptideProfiles/images/histogram_39846.png
- Data-S1A-TcPeptideProfiles/images/histogram_39889.png
- Data-S1A-TcPeptideProfiles/images/histogram_40170.png
- Data-S1A-TcPeptideProfiles/images/histogram_40512.png
- Data-S1A-TcPeptideProfiles/images/histogram_40652.png
- Data-S1A-TcPeptideProfiles/images/histogram_41054.png
- Data-S1A-TcPeptideProfiles/images/histogram_41191.png
- Data-S1A-TcPeptideProfiles/images/histogram_41415.png
- Data-S1A-TcPeptideProfiles/images/histogram_41617.png
- Data-S1A-TcPeptideProfiles/images/histogram_42091.png
- Data-S1A-TcPeptideProfiles/images/histogram_42400.png
- Data-S1A-TcPeptideProfiles/images/histogram_42820.png
- Data-S1A-TcPeptideProfiles/images/histogram_42962.png
- Data-S1A-TcPeptideProfiles/images/histogram_43280.png
- Data-S1A-TcPeptideProfiles/images/histogram_43654.png
- Data-S1A-TcPeptideProfiles/images/histogram_43660.png
[truncated: 4,619 more entries]
