# Supplementary material for: Diagnostic Peptide Discovery: Prioritization of Pathogen Diagnostic Markers Using Multiple Features
Source: PLoS One. 2012 Dec 14;7(12):e50748. doi: 10.1371/journal.pone.0050748 (PMC3522711; doi:10.1371/journal.pone.0050748)
Supplement: Materials S1 — Selected peptide profiles. Two sets of protein peptide-score profiles, are included as supplementary materials, for the purposes of visualization of prioritized peptides. The plots are explained in Figure 1. A Peptide score profiles for the high-scoring proteins included in the arrays. Additional information on the selected peptides can be found in Table S3. B Peptide score profiles for the top 1000 protein candidates (ranked by their highest scoring peptide). For clusters of orthologous genes, only the best candidate of the cluster is considered. (ZIP) [file pone.0050748.s003.zip › README]

This directory contains supplementary data associated with:
Carmona SJ, Sartor P, Leguizamon MS, Campetella O, Agüero F
PLOS One, 10.1371/journal.pone.0050748

Zip file containing selected peptide profiles (for data visualization).  Two
sets of protein peptide-score profiles, are included as supplementary data. The
plots are explained in Figure 1 (main text).

A) Peptide score profiles for the high-scoring proteins included in the arrays.
Additional information on the selected peptides can be found in Table S3.  Data
available in folder: Data-S1A-TcPeptideProfiles. 

B) Peptide score profiles for the top 1000 protein candidates (ranked by their
highest scoring peptide). For clusters of orthologous genes, only the best
candidate of the cluster is considered. Data available in folder:
Data-S1B-TcPeptideProfiles
