# Supplementary material for: Diagnostic Peptide Discovery: Prioritization of Pathogen Diagnostic Markers Using Multiple Features
Source: PLoS One. 2012 Dec 14;7(12):e50748. doi: 10.1371/journal.pone.0050748 (PMC3522711; doi:10.1371/journal.pone.0050748)
Supplement: Materials S1 — Selected peptide profiles. Two sets of protein peptide-score profiles, are included as supplementary materials, for the purposes of visualization of prioritized peptides. The plots are explained in Figure 1. A Peptide score profiles for the high-scoring proteins included in the arrays. Additional information on the selected peptides can be found in Table S3. B Peptide score profiles for the top 1000 protein candidates (ranked by their highest scoring peptide). For clusters of orthologous genes, only the best candidate of the cluster is considered. (ZIP) [file pone.0050748.s003.zip › Data-S1A-TcPeptideProfiles/00_README]

This directory contains supplementary data associated with:
Carmona SJ, Sartor P, Leguizamon MS, Campetella O, Agüero F
PLOS One, 10.1371/journal.pone.0050748

Each file is an HTML file that can be visualized in a web browser
(Firefox, Chrome, etc.). 

The filenames begin with the rank order, so the
top scoring protein is 1_GeneID.html, the next protein is
2_GeneID.html, etc. 

The Gene Identifiers are standard T. cruzi Locus Tags. 

In this data file only those proteins that were included in the peptide
array are shown.
