# Supplementary material for: Diagnostic Peptide Discovery: Prioritization of Pathogen Diagnostic Markers Using Multiple Features
Source: PLoS One. 2012 Dec 14;7(12):e50748. doi: 10.1371/journal.pone.0050748 (PMC3522711; doi:10.1371/journal.pone.0050748)
Supplement: Table S2 — List of known (validated) antigens used to measure enrichment. Data available in File: Table S2.xls (XLS) [file pone.0050748.s005.xls]

## Sheet: Supp Table 2
Carmona SJ, Sartor P, Leguizamon MS, Campetella OE, Aguero F (2012). Supplementary Table 2.
Gene ID	Product Description	Bibliographic Reference*	Alternative Loci**
Tc00.1047053510433.20	surface protein TolT, putative	Cooley2008 (PMID 18841200)
Tc00.1047053506303.80	R27-2 / FRA / JL8	IEDB (PMID 9675858)	Tc00.1047053506811.160, Tc00.1047053506303.80
Tc00.1047053508413.76	kinetoplastid membrane protein KMP-11	IEDB (PMID 17683828, PMID 11298135)	Tc00.1047053508413.76, Tc00.1047053510755.89, Tc00.1047053508413.68, Tc00.1047053508413.84, Tc00.1047053510755.98
Tc00.1047053511215.119	69 kDa paraflagellar rod protein, putative	Cooley2008 (PMID 18841200)
Tc00.1047053511821.179	hypothetical protein, conserved	Reed2008 (PMID 18625739)
Tc00.1047053506195.110	malate dehydrogenase, putative	Cooley2008 (PMID 18841200)
Tc00.1047053511633.79	microtubule-associated protein, putative	Reed2008 (PMID 18625739)
Tc00.1047053511289.30	metallo-peptidase, clan MG, family M24, putative	Cooley2008 (PMID 18841200)
Tc00.1047053511211.160	heat shock protein 70 (HSP70), putative	IEDB (PMID 8366861)
Tc00.1047053508461.140	polyadenylate-binding protein, putative	Cooley2008 (PMID 18841200)
Tc00.1047053506635.130	hypothetical protein, conserved	Cooley2008 (PMID 18841200)
Tc00.1047053511557.50	hypothetical protein, conserved	Cooley2008 (PMID 18841200)
Tc00.1047053416619.10	Shed Acute Phase Antigen (SAPA)	Literature (PMID 11705983) , PMID 2499788	Tc00.1047053509481.10, Tc00.1047053401569.10, Tc00.1047053507085.30, Tc00.1047053509495.30, Tc00.1047053510787.10, Tc00.1047053508343.10
Tc00.1047053506659.10	tc40 / immunodominant antigen	IEDB (PMID 9247930 , PMID 15699429)	Tc00.1047053506659.10, Tc00.1047053508865.30
Tc00.1047053510665.10	Cha	IEDB (PMID 11306602)
Tc00.1047053508441.20	glycosomal phosphoenolpyruvate carboxykinase, putative	Cooley2008 (PMID 18841200)
Tc00.1047053504019.3	hypothetical protein	Reed2008 (PMID 18625739)
Tc00.1047053508831.140	B13 / Ag2 / CA-2	IEDB (PMID 10464037 , PMID 1518528)	Tc00.1047053508831.140, Tc00.1047053511671.60
Tc00.1047053506391.10	calmodulin	Cooley2008 (PMID 18841200)
Tc00.1047053509157.120	hypothetical protein, conserved	Reed2008 (PMID 18625739)
Tc00.1047053506391.30	EF-hand protein 5, putative	Cooley2008 (PMID 18841200)
Tc00.1047053507029.30	heat shock 70 kDa protein, mitochondrial precursor, putative	Cooley2008 (PMID 18841200)
Tc00.1047053506595.100	60S acidic ribosomal protein P2, putative	IEDB (PMID 11726536)	Tc00.1047053506595.100, Tc00.1047053510309.50, Tc00.1047053510309.40, Tc00.1047053505977.26, Tc00.1047053503505.10, Tc00.1047053510643.140, Tc00.1047053510267.20, Tc00.1047053509165.40, Tc00.1047053510823.70
Tc00.1047053510955.40	axoneme central apparatus protein, putative	Cooley2008 (PMID 18841200)
Tc00.1047053506529.610	hypothetical protein	Cooley2008 (PMID 18841200)
Tc00.1047053508119.200	hypothetical protein	Reed2008 ( PMID 18625739 )
Tc00.1047053509233.180	ATPase beta subunit, putative	Cooley2008 (PMID 18841200)
Tc00.1047053506495.40	hypothetical protein	Reed2008 ( PMID 18625739 )
Tc00.1047053508355.250	60S acidic ribosomal protein P0	Cooley2008 (PMID 18841200)	Tc00.1047053508355.250, Tc00.1047053508355.260
Tc00.1047053511849.10	mucin TcMUCI	IEDB (PMID 10843987)
Tc00.1047053507511.81	mucin TcMUCII	IEDB (PMID 11854354)
Tc00.1047053507511.91	mucin TcMUCIII	IEDB (PMID 11854354)
Tc00.1047053508375.20	TcD / Ag13	Literature (PMID 10191227 , PMID 1371355)	Tc00.1047053508325.230, Tc00.1047053505975.20, Tc00.1047053510307.284, Tc00.1047053509265.110, Tc00.1047053506129.50
* we have done our best effort to cite papers showing the more detailed serological evidence available for each antigen as well as the paper describing the original discovery. We apologize for missing references to original works describing these antigens.
** for cases where the proteins can be mapped to multiple loci
